# Supplementary material for: Naturally Acquired Transmission-Blocking Immunity Against Different Strains of Plasmodium vivax in a Malaria-Endemic Area in Thailand
Source: J Infect Dis. 2023 Nov 7;229(2):567–75. doi: 10.1093/infdis/jiad469 (PMC10873188; doi:10.1093/infdis/jiad469)
Supplement: jiad469_Supplementary_Data [file jiad469_supplementary_data.zip]

Archive with 7 entries (7 files):
- P_vivax_transmission_blocking_immunity_28Sep23.docx
- Supplementary_Figure_S1.png
- Supplementary_Figure_S2.png
- Supplementary_Figure_S3.png
- Supplementary_Figure_S4.png
- Supplementary_Figure_S5.png
- Table_S1.xlsx
