# Supplementary material for: Naturally Acquired Transmission-Blocking Immunity Against Different Strains of Plasmodium vivax in a Malaria-Endemic Area in Thailand
Source: J Infect Dis. 2023 Nov 7;229(2):567–75. doi: 10.1093/infdis/jiad469 (PMC10873188; doi:10.1093/infdis/jiad469)
Supplement: jiad469_Supplementary_Data [file jiad469_supplementary_data.zip › Table_S1.xlsx]

## Sheet: All data
Cases (Plasma)												Autologous feeds									Heterologous feeds																									Luminex dataj
												AB contl		Whole plasma				Ig-depl plasma			Feed 1					Feed 2					Feed 3					Feed 4					Feed 5
ID	Blood Gr	Body Tempa	IgG depl (%)b	IgM depl (%)b	Ringc	Trophozoitec	Schizontc	Male gametocytec	Female gametocytec	Total gametocytec	Total parasitec	Ave Oocd	Ooc Preve	Ave Oocd	Ooc Preve	%TRAf	p-value	Ave Oocd	%TRAg	p-value	Pv donor	AB Ooch	Test Ooci	%TRA	p-value	Pv donor	AB Ooch	Test Ooci	%TRA	p-value	Pv donor	AB Ooch	Test Ooci	%TRA	p-value	Pv donor	AB Ooch	Test Ooci	%TRA	p-value	Pv donor	AB Ooch	Test Ooci	%TRA	p-value	Pvs25	Pvs28	Pvs230
VSSB-005	AB	36.7	96.7641	67.1253	0	862	105	73	116	189	1156	46.9167	88.1	1.02778	30.56	97.8094	0.0009995	22.1646	52.7576	0.0749625	VTTY-133	4.2	0.25	94.0476	0.0009995	VTTY-134	14.35	5.35	62.7178	0.071964	VYBN-053	5.65	0.4	92.9204	0.0009995	VTTY-137	43.4	11.85	72.6959	0.013993						2.51188	3.29159	2.65152
VSSB-006	O	38.5	79.7447	41.1274	359	423	0	97	60	157	939	74.6349	96.83	0	0	100	0.0009995	103	-38.0051	0.456772	VTTY-148	6.35	0	100	0.0009995	VYBN-062	213.2	2.95	98.6163	0.0009995	VTTY-173	514.95	24.4	95.2617	0.0009995											2.95521	2.88309	3.14737
VSSB-007	O	37.1	96.5534	71.7229	0	297	481	111	208	319	1097	100.132	96.05	0	0	100	0.0009995	86.5309	13.5828	0.715642	VTTY-148	6.35	0.05	99.2126	0.0009995	VYBN-062	213.2	3.95	98.1473	0.0009995	VTTY-173	514.95	1.25	99.7573	0.0009995											4.05329	4.18025	4.14065
VSSB-011	O	37	92.7402	50.8003	179	340	104	27	42	69	692	92.7059	91.76	0.986111	41.67	98.9363	0.0009995	53.369	42.4319	0.211894	VTTY-148	6.35	6.4	-0.787402	0.970515	VYBN-062	213.2	111.45	47.7251	0.205897	VTTY-173	514.95	168.85	67.2104	0.0269865											2.09255	1.47712	1.77085
VTTY-089	B	36.8			173	15	0	0	17	17	205	5.49254	89.55	0.871429	45.71	84.1343	0.0009995	0.735294	86.6129	0.0009995
VTTY-090	O	37.5			355	225	4	30	119	149	733	105	71.43	234.681	82.98	-123.506	0.0689655	99.1778	5.54497	0.882559	VTTY-164	108.75	42.75	60.6897	0.067966																					2.5397	2.59605	2.46315
VTTY-091	O	38.2			1741	84	19	31	243	274	2118	13.7179	43.59	14.9474	84.21	-8.96212	0.872564	20.027	-45.9914	0.392804	VSSB-020	19.95	12.9	35.3383	0.4008	VYBN-082	50.25	37.3	25.7711	0.578711																2.02837	1.73239	1.86034
VTTY-093	B	38			383	207	7	69	187	256	853	5.10112	59.44	9.85294	57.35	-93.1524	0.150925	29.2985	-474.354	0.0009995	VTTY-164	108.75	75.1	30.9425	0.489755																					2.59577	2.88338	2.61805
VTTY-094	B	39.2			385	543	21	9	5	14	963	52.5147	95.59	13.1528	73.4	74.9541	0.001999	20.3378	61.2721	0.0229885	VTTY-133	4.2	2.35	44.0476	0.23988	VTTY-134	14.35	8.55	40.4181	0.268866	VYBN-053	5.65	7.05	-24.7788	0.628686											2.84323	2.4609	2.57345
VTTY-096	O	37.9			853	137	0	5	21	26	1016	115.347	94.67	54.4253	96.55	52.8159	0.069965	48.5625	57.8987	0.0489755	VSSB-020	19.95	37.35	-87.218	0.198901	VYBN-082	50.25	94.1	-87.2637	0.226887																3.24483	2.80516	3.18091
VTTY-097	O	37.7			162	1593	0	10	33	43	1798	128.633	93.67	0	0	100	0.0009995	77.25	39.9454	0.244878	VTTY-148	6.35	1.55	75.5906	0.005997	VYBN-062	213.2	171.35	19.6295	0.675662	VTTY-173	514.95	304.65	40.8389	0.296852											2.38066	2.24242	2.29336
VTTY-098	A	38			2	153	0	2	13	15	170	8.8764	89.89	2.23596	74.16	74.8101	0.0009995	5.03704	43.2536	0.189905	VTTY-137	43.4	32.7	24.6544	0.567716	VTTY-140	57.65	120.9	-109.714	0.142929	VTTY-149	13.75	14.9	-8.36364	0.910545											2.55509	2.38872	2.36642
VTTY-099	A	39			136	2008	1	22	98	120	2265	258.467	92.22	88.129	100	65.9031	0.013993	166.727	35.4937	0.276862	VSSB-018	416.75	491.75	-17.9964	0.721639	VSSB-019	186.5	140.4	24.7185	0.552724	VTTY-172	256.85	212.8	17.1501	0.749625											2.36173	4.17962	2.25467
VTTY-104	B	37.8			384	19	0	2	0	2	405	67.75	91.67	0.615385	32.3	99.0917	0.0009995	87.1	-29.0666	0.546727	VTTY-133	4.2	3.2	23.8095	0.604698	VTTY-134	14.35	14.85	-3.48432	0.898551	VYBN-053	5.65	8.95	-58.4071	0.358821											3.79213	4.01381	3.89639
VTTY-114	O	36.7	97.036	85.0564	3982	700	0	140	108	248	4930	28.3429	100	3.10606	84.85	89.0411	0.0009995	16.1974	42.852	0.193903	VSSB-020	19.95	33.6	-68.4211	0.304848	VYBN-082	50.25	78.35	-55.9204	0.395802																2.71117	3.39502	2.67279
VTTY-115	A	37.2	97.1166	83.7246	2872	11	0	42	49	91	2974	33.5125	83.75	0.888889	34.57	97.3476	0.0009995	43.9221	-31.0618	0.524738	VTTY-137	43.4	3.6	91.7051	0.0009995	VTTY-140	57.65	3.4	94.1023	0.0009995	VTTY-149	13.75	2.15	84.3636	0.001999											3.6074	3.83507	3.87156
VTTY-119	A	38	99.2461	87.8453	280	82	0	13	32	45	407	110.544	96.49	27.7105	92.11	74.9326	0.0049975	48.9762	55.6952	0.0729635	VSSB-018	416.75	35.9	91.3857	0.0009995	VSSB-019	186.5	10.9	94.1555	0.0009995	VTTY-163	94.3	15.75	83.298	0.0009995	VTTY-164	108.75	1.3	98.8046	0.0009995						2.44948	2.04727	2.02428
VTTY-120	O	36	86.3011	88.9264	18	281	0	2	16	18	317	37.3902	90.24	19.3111	86.67	48.3525	0.134933	48	-28.3757	0.594703	VSSB-020	19.95	21.2	-6.26566	0.908546	VYBN-082	50.25	44.9	10.6468	0.829585																2.61013	2.22141	2.64665
VTTY-121	B	37.7	96.7734	84.3736	86	6	0	6	30	36	128	17.5054	90.32	65.949	98.98	-276.736	0.0009995	10.0595	42.5347	0.223888	VTTY-164	108.75	59.85	44.9655	0.236882																					3.71303	3.47632	3.44091
VTTY-172	A	37			0	1428	0	18	4	22	1450	250.726	100	70.8421	92.11	71.7452	0.001999	292.694	-16.7387	0.746627	VTTY-173	514.95	252.75	50.9176	0.161919																					2.25768	4.00661	2.77634
VTTY-173	O	36.2			15	489	128	47	25	72	704	383.394	98.59	253.468	96.77	33.8885	0.33983	340.238	11.2564	0.787606																										2.91142	2.90499	2.81325
VUNL-041	O	36.8			0	5188	7	32	8	40	5235	36.2162	91.89	29.3077	93.59	19.0758	0.589705	67.3649	-86.0075	0.153923	VSSB-020	19.95	4.85	75.6892	0.0109945	VYBN-082	50.25	12.85	74.4279	0.0109945																2.74507	2.6549	2.74331
VUNL-044	A	37.9			326	316	0	14	30	44	686	10.9385	83.08	1.88608	48.1	82.7574	0.0009995	1.04918	90.4083	0.0009995	VSSB-018	416.75	27.35	93.4373	0.0009995	VSSB-019	186.5	3.95	97.882	0.0009995	VTTY-172	256.85	16.9	93.4203	0.0009995											2.88846	2.72997	2.62992
VYBN-019	A	36.4	97.4565	63.2883	3	664	0	21	11	32	699	165.162	97.5	1.77027	31.08	98.9282	0.0009995	173.343	-4.95317	0.954523	VTTY-137	43.4	15.15	65.0922	0.043978	VTTY-140	57.65	14.35	75.1084	0.005997	VTTY-149	13.75	4.15	69.8182	0.021989											2.55991	2.38783	2.75282
VYBN-020	A	38.5	98.1121	71.414	1251	374	32	40	75	115	1772	179.311	95.95	23.6301	80.82	86.8217	0.0009995	209.551	-16.8648	0.756622	VTTY-137	43.4	5.35	87.6728	0.0009995	VTTY-140	57.65	5.25	90.8933	0.0009995	VTTY-148	6.35	0.1	98.4252	0.0009995	VTTY-149	13.75	1.8	86.9091	0.0009995	VYBN-062	213.2	14.6	93.152	0.0009995	2.25708	2.27416	2.05308
VYBN-021	B	35.6	93.2542	66.2764	0	638	10	21	38	59	707	271.013	93.33	5.5974	79.22	97.9346	0.0009995	191.622	29.2944	0.456772	VTTY-133	4.2	0.1	97.619	0.0089955	VTTY-134	14.35	0	100	0.0009995	VYBN-053	5.65	0	100	0.0009995											3.1904	3.10772	3.63372
VYBN-022	A	37.6	82.4096	9.95031	0	116	9	12	18	30	155	72.0814	91.86	1.74648	59.15	97.5771	0.0009995	80.7467	-12.0215	0.831584	VTTY-137	43.4	6.7	84.5622	0.0009995	VTTY-140	57.65	16.2	71.8994	0.0089955	VTTY-149	13.75	5.95	56.7273	0.103948											2.94374	4.09098	3.52368
VYBN-030	B	35.9	98.9354	79.5682	0	1264	2	19	41	60	1326	79.5974	93.51	0	0	100	0.0009995	46.9672	40.994	0.24088	VTTY-133	4.2	0.3	92.8571	0.0009995	VTTY-134	14.35	2.1	85.3659	0.0009995	VYBN-053	5.65	0	100	0.0009995											3.41996	3.83372	3.5059
VYBN-032	A	37.3	98.6156	86.7033	142	790	51	26	35	61	1044	161.56	96.7	0	0	100	0.0009995	107.182	33.6584	0.334833	VTTY-137	43.4	30	30.8756	0.467766	VTTY-140	57.65	58.8	-1.9948	0.93953	VTTY-149	13.75	15.5	-12.7273	0.797601											2.86258	3.76163	2.77122
VYBN-034	A	35.8	95.0287	48.7329	332	100	0	10	46	56	488	3.07463	52.24	0.0833333	6.67	97.2896	0.0009995	0.421053	86.3056	0.0009995	VSSB-018	416.75	125.15	69.97	0.0229885	VSSB-019	186.5	24.15	87.0509	0.0009995	VTTY-172	256.85	42.8	83.3366	0.0009995											1.95665	2.45712	1.6744
VYBN-036	O	36.7	99.0147	85.5656	4	977	1	15	7	22	1004	14.8795	93.98	0.0125	1.25	99.916	0.0009995	14.679	1.34753	0.977511	VTTY-148	6.35	5.25	17.3228	0.684658	VYBN-062	213.2	150.65	29.3386	0.474763	VTTY-173	514.95	279.45	45.7326	0.230885											2.25042	3.27294	3.14262
VYBN-037	O	36.5	92.8562	82.0454	260	818	0	99	65	164	1242	395.977	95.45	332.181	96.81	16.1111	0.677661	511.822	-29.2555	0.538731	VSSB-020	19.95	3.45	82.7068	0.001999	VYBN-082	50.25	17.55	65.0746	0.0449775																2.74194	3.01745	2.12629
VYBN-040	B	36.3	99.4825	90.8026	0	485	84	19	58	77	646	230.911	95.56	103.283	85.87	55.2717	0.0569715	175.938	23.8073	0.535732	VTTY-133	4.2	3.7	11.9048	0.822589	VTTY-134	14.35	9.3	35.1916	0.408796	VYBN-053	5.65	1.85	67.2566	0.037981											2.10037	3.32787	2.74331
VYBN-041	O	37.2	87.2059	72.3977	0	162	0	8	7	15	177	128.086	96.77	18.8861	82.28	85.2552	0.0009995	81.6176	36.279	0.283858	VTTY-148	6.35	0.15	97.6378	0.009995																					2.69241	3.72315	3.37603
VYBN-042	B	36.2	93.3527	63.199	10	278	28	30	83	113	429	193.247	95.06	140.129	97.85	27.4871	0.412794	255.58	-32.2554	0.514743																										2.67852	3.16039	2.96166
VYBN-044	O	35.8	97.7344	80.899	151	136	0	4	9	13	300	7.85185	92.59	2.29412	61.18	70.7825	0.003998	7	10.8491	0.813593	VSSB-020	19.95	17	14.787	0.744628	VTTY-173	514.95	233.65	54.6267	0.125937																2.48359	3.80652	2.48996
VYBN-047	O	35.8	95.3039	66.4188	70	29	2	8	20	28	129	8.32258	93.55	0.0888889	6.67	98.932	0.0009995	4.6875	43.6773	0.204898	VTTY-148	6.35	4.15	34.6457	0.384808	VYBN-062	213.2	107.7	49.4841	0.165917	VTTY-173	514.95	110.25	78.5902	0.003998											2.96355	3.88455	3.17085
a	Body temperature at the time of blood draw
b	Ig G depl (%) and "IgM depl (%)" show how much (%) IgG or IgM were depleted from plasmas after Protein G/L treatment
c	Total and stage-specific parasitemia per uL of blood
d	Ave Ooc; average number of oocyts
e	Ooc Prev; Oocyst prevalence
f	TRA by plasma was calcluated from Whole blood feed and AB serum replaced feed
g	TRA byIg-depl plasma was calcluated from Whole blood feed and reconstituted Ig-depleted plasma feed
h	AB Ooc; average number of oocyts for AB negative control
i	Test Ooc; average number of oocyts for test plasma
j	Luminex data show Log10-transformed values
k	Gray wells mean test was not done
